# Supplementary material for: All day-long: Sticklebacks effectively forage on whitefish eggs during all light conditions
Source: PLoS One. 2021 Aug 2;16(8):e0255497. doi: 10.1371/journal.pone.0255497 (PMC8328295; doi:10.1371/journal.pone.0255497)
Supplement: S1 File — (XLSX) [file pone.0255497.s001.xlsx]

## Sheet: Tabelle1
Nr. per Replicate	replicate	TL	wet weight	sex	#S.solidus	Date	Time adding eggs	Date	Time sampling	intervall sampling	light intensity (3=0, 2=400, 1=800)	consumed eggs	lux
2	1	7.6	3.218	f	0	2018-12-18	18	2018-12-18	21	3	3	0	0
3	1	7	4.1444	f	0	2018-12-18	18	2018-12-18	21	3	3	0	0
4	1	6.1	1.852	m	0	2018-12-18	18	2018-12-18	21	3	3	0	0
1	2	7.5	4.2853	m	0	2018-12-18	18	2018-12-18	21	3	3	35	0
2	2	7.1	3.446	f	0	2018-12-18	18	2018-12-18	21	3	3	32	0
3	2	6.9	3.0617	m	0	2018-12-18	18	2018-12-18	21	3	3	23	0
1	1	6.4	2.9804	m	0	2018-12-18	18	2018-12-18	21	3	3	0	0
4	2	6	1.8494	f	0	2018-12-18	18	2018-12-18	21	3	3	6	0
1	3	7.5	3.262	f	0	2018-12-18	18	2018-12-18	21	3	3	0	0
2	3	9.2	8.0882	f	0	2018-12-18	18	2018-12-18	21	3	3	92	0
3	3	5.2	1.6539	juv	0	2018-12-18	18	2018-12-18	21	3	3	0	0
4	3	6.1	2.3254	m	0	2018-12-18	18	2018-12-18	21	3	3	21	0
1	1	8.3	4.7759	f	0	2018-12-18	18	2018-12-18	24	6	3	0	0
2	1	8.5	4.9508	f	0	2018-12-18	18	2018-12-18	24	6	3	45	0
3	1	7.4	4.9401	f	0	2018-12-18	18	2018-12-18	24	6	3	38	0
4	1	7.7	4.93	m	0	2018-12-18	18	2018-12-18	24	6	3	29	0
1	2	6.8	3.5898	m	0	2018-12-18	18	2018-12-18	24	6	3	0	0
2	2	7.6	4.45	f	0	2018-12-18	18	2018-12-18	24	6	3	9	0
3	2	7.8	4.4928	m	0	2018-12-18	18	2018-12-18	24	6	3	0	0
4	2	7.5	3.4173	f	0	2018-12-18	18	2018-12-18	24	6	3	21	0
1	3	5.6	1.3263	m	0	2018-12-18	18	2018-12-18	24	6	3	0	0
2	3	7.6	5.138	f	0	2018-12-18	18	2018-12-18	24	6	3	49	0
3	3	7.5	3.8447	f	0	2018-12-18	18	2018-12-18	24	6	3	0	0
4	3	7.8	3.9765	m	0	2018-12-18	18	2018-12-18	24	6	3	0	0
1	1	6.8	3.6897	m	0	2018-12-18	18	2018-12-19	18	24	3	11	0
3	1	6.4	2.2063	f	0	2018-12-18	18	2018-12-19	18	24	3	20	0
4	1	5.7	1.7319	m	0	2018-12-18	18	2018-12-19	18	24	3	13	0
1	2	7.6	3.523	f	0	2018-12-18	18	2018-12-19	18	24	3	36	0
2	2	6.1	2.2419	m	0	2018-12-18	18	2018-12-19	18	24	3	37	0
3	2	7.3	5.308	f	0	2018-12-18	18	2018-12-19	18	24	3	97	0
4	2	6.1	2.4422	m	0	2018-12-18	18	2018-12-19	18	24	3	23	0
1	3	5.8	1.8657	f	0	2018-12-18	18	2018-12-19	18	24	3	39	0
2	3	7	3.15	f	0	2018-12-18	18	2018-12-19	18	24	3	0	0
3	3	7.8	4.8487	f	0	2018-12-18	18	2018-12-19	18	24	3	0	0
4	3	7.7	4.8732	f	0	2018-12-18	18	2018-12-19	18	24	3	66	0
5	3	5.7	1.6069	f	0	2018-12-18	18	2018-12-19	18	24	3	31	0
1	1	7	3.0038	f	0	2018-12-20	10	2018-12-20	13	3	1	0	800
2	1	7.8	3.6933	f	0	2018-12-20	10	2018-12-20	13	3	1	40	800
4	1	7.5	3.6303	f	0	2018-12-20	10	2018-12-20	13	3	1	61	800
1	2	7.5	4.1612	f	0	2018-12-20	10	2018-12-20	13	3	1	60	800
2	2	7	3.4708	f	0	2018-12-20	10	2018-12-20	13	3	1	93	800
1	3	7.4	3.8425	f	0	2018-12-20	10	2018-12-20	13	3	1	53	800
2	3	7.5	4.4815	f	0	2018-12-20	10	2018-12-20	13	3	1	30	800
3	3	8.1	4.8254	f	0	2018-12-20	10	2018-12-20	13	3	1	0	800
4	3	6.5	2.4559	m	0	2018-12-20	10	2018-12-20	13	3	1	15	800
1	1	6.7	2.6406	m	0	2018-12-20	10	2018-12-20	16	6	1	30	800
2	1	7.1	3.5722	m	0	2018-12-20	10	2018-12-20	16	6	1	34	800
3	1	6.8	3.232	f	0	2018-12-20	10	2018-12-20	16	6	1	59	800
4	1	7.2	3.4184	f	0	2018-12-20	10	2018-12-20	16	6	1	41	800
1	2	7.5	3.5676	f	0	2018-12-20	10	2018-12-20	16	6	1	50	800
2	2	6.1	2.2006	m	0	2018-12-20	10	2018-12-20	16	6	1	50	800
3	2	6.5	2.6302	m	0	2018-12-20	10	2018-12-20	16	6	1	41	800
4	2	6.2	2.37	f	0	2018-12-20	10	2018-12-20	16	6	1	39	800
1	3	7.3	4.1478	m	0	2018-12-20	10	2018-12-20	16	6	1	0	800
2	3	7.6	4.2688	f	0	2018-12-20	10	2018-12-20	16	6	1	61	800
3	3	7.4	3.7964	f	0	2018-12-20	10	2018-12-20	16	6	1	54	800
4	3	7.9	5.1164	f	0	2018-12-20	10	2018-12-20	16	6	1	77	800
1	1	6.7	2.7103	f	0	2018-12-20	10	2018-12-21	10	24	1	42	800
2	1	6	1.8414	f	0	2018-12-20	10	2018-12-21	10	24	1	26	800
3	1	6.1	2.0516	m	0	2018-12-20	10	2018-12-21	10	24	1	9	800
4	1	5.6	1.3665	f	0	2018-12-20	10	2018-12-21	10	24	1	0	800
1	2	6.4	2.5015	m	0	2018-12-20	10	2018-12-21	10	24	1	48	800
2	2	5.6	1.6884	f	0	2018-12-20	10	2018-12-21	10	24	1	26	800
4	2	6.6	2.4716	f	0	2018-12-20	10	2018-12-21	10	24	1	0	800
1	3	7.8	4.9611	f	0	2018-12-20	10	2018-12-21	10	24	1	83	800
2	3	6	2.0019	m	0	2018-12-20	10	2018-12-21	10	24	1	30	800
3	3	6.2	2.3816	f	0	2018-12-20	10	2018-12-21	10	24	1	0	800
1	1	5.8	1.8798	m	0	2018-12-21	16	2018-12-21	19	3	2	23	400
2	1	6.6	2.245	f	0	2018-12-21	16	2018-12-21	19	3	2	0	400
3	1	6.4	2.3232	m	0	2018-12-21	16	2018-12-21	19	3	2	0	400
4	1	5.8	1.7134	m	0	2018-12-21	16	2018-12-21	19	3	2	0	400
2	2	6	1.7464	f	0	2018-12-21	16	2018-12-21	19	3	2	15	400
3	2	6.7	2.6832	f	0	2018-12-21	16	2018-12-21	19	3	2	0	400
4	2	6.7	2.7679	f	0	2018-12-21	16	2018-12-21	19	3	2	72	400
1	3	6.2	2.3416	m	0	2018-12-21	16	2018-12-21	19	3	2	38	400
2	3	7	3.6398	m	0	2018-12-21	16	2018-12-21	19	3	2	47	400
3	3	5.9	2.1586	m	0	2018-12-21	16	2018-12-21	19	3	2	31	400
4	3	5.8	1.8714	f	0	2018-12-21	16	2018-12-21	19	3	2	7	400
1	1	5.9	1.7127	f	0	2018-12-21	16	2018-12-21	22	6	2	11	400
2	1	6.2	1.8626	f	0	2018-12-21	16	2018-12-21	22	6	2	0	400
3	1	6	2.6223	f	0	2018-12-21	16	2018-12-21	22	6	2	48	400
4	1	6.4	1.8807	f	0	2018-12-21	16	2018-12-21	22	6	2	0	400
1	2	6.5	2.3404	f	0	2018-12-21	16	2018-12-21	22	6	2	0	400
2	2	5.7	1.7199	m	0	2018-12-21	16	2018-12-21	22	6	2	24	400
3	2	5.8	1.3404	m	0	2018-12-21	16	2018-12-21	22	6	2	19	400
4	2	6.2	2.7886	m	0	2018-12-21	16	2018-12-21	22	6	2	49	400
1	3	7.1	3.3779	f	0	2018-12-21	16	2018-12-21	22	6	2	66	400
2	3	6.9	3.4461	f	0	2018-12-21	16	2018-12-21	22	6	2	0	400
3	3	5.9	1.7369	m	0	2018-12-21	16	2018-12-21	22	6	2	28	400
4	3	7.1	3.0373	f	0	2018-12-21	16	2018-12-21	22	6	2	0	400
1	1	6.5	2.1971	f	0	2018-12-21	16	2018-12-22	16	24	2	2	400
2	1	6.5	2.2772	f	0	2018-12-21	16	2018-12-22	16	24	2	31	400
3	1	6.1	1.7063	f	0	2018-12-21	16	2018-12-22	16	24	2	0	400
4	1	5.8	1.6086	f	0	2018-12-21	16	2018-12-22	16	24	2	25	400
1	2	7	3.3848	f	0	2018-12-21	16	2018-12-22	16	24	2	69	400
2	2	7.8	4.2706	f	0	2018-12-21	16	2018-12-22	16	24	2	0	400
4	2	6.3	1.9884	f	0	2018-12-21	16	2018-12-22	16	24	2	0	400
1	3	7.1	3.94	f	0	2018-12-21	16	2018-12-22	16	24	2	75	400
2	3	7.1	4.4921	f	0	2018-12-21	16	2018-12-22	16	24	2	75	400
3	3	7.5	3.1905	f	0	2018-12-21	16	2018-12-22	16	24	2	28	400
4	3	7.6	4.0875	f	0	2018-12-21	16	2018-12-22	16	24	2	74	400
2	1	7.6	3.218	m	0	2018-12-18	18	2018-12-18	18.5	0.5	3	0	0
3	1	7	4.1444	f	0	2018-12-18	18	2018-12-18	18.5	0.5	3	0	0
4	1	6	1.7	f	0	2018-12-18	18	2018-12-18	18.5	0.5	3	0	0
1	2	7.5	4.2853	f	0	2018-12-18	18	2018-12-18	18.5	0.5	3	35	0
2	2	7.1	3.446	m	0	2018-12-18	18	2018-12-18	18.5	0.5	3	32	0
3	2	7	3.1	m	0	2018-12-18	18	2018-12-18	18.5	0.5	3	23	0
1	1	6.4	2.9804	f	0	2018-12-18	18	2018-12-18	18.5	0.5	3	0	0
4	2	6.1	1.9	m	0	2018-12-18	18	2018-12-18	18.5	0.5	3	6	0
1	3	7.5	3.262	f	0	2018-12-18	18	2018-12-18	18.5	0.5	3	0	0
2	3	9.2	8.0882	m	0	2018-12-18	18	2018-12-18	18.5	0.5	3	92	0
3	3	5.2	1.6539	f	0	2018-12-18	18	2018-12-18	18.5	0.5	3	0	0
4	3	6.1	2.3254	f	0	2018-12-18	18	2018-12-18	18.5	0.5	3	21	0
1	1	7	3.0038	f	0	2018-12-20	10	2018-12-20	10.5	0.5	1	0	800
2	1	7.7	3.6	f	0	2018-12-20	10	2018-12-20	10.5	0.5	1	39	800
3	1	7.6	4.9	f	0	2018-12-20	10	2018-12-20	10.5	0.5	1	30	800
4	1	7.5	3.6303	f	0	2018-12-20	10	2018-12-20	10.5	0.5	1	61	800
1	2	7.5	4.1612	f	0	2018-12-20	10	2018-12-20	10.5	0.5	1	60	800
2	2	7.1	3.5	f	0	2018-12-20	10	2018-12-20	10.5	0.5	1	90	800
3	2	7.2	3.31	f	0	2018-12-20	10	2018-12-20	10.5	0.5	1	0	800
4	2	7.4	4.6	f	0	2018-12-20	10	2018-12-20	10.5	0.5	1	59	800
1	3	7.4	3.8425	f	0	2018-12-20	10	2018-12-20	10.5	0.5	1	53	800
2	3	7.8	4.4815	f	0	2018-12-20	10	2018-12-20	10.5	0.5	1	0	800
3	3	8	4.8	f	0	2018-12-20	10	2018-12-20	10.5	0.5	1	15	800
4	3	6.4	2.5	f	0	2018-12-20	10	2018-12-20	10.5	0.5	1	0	800
1	1	5.8	1.9	m	0	2018-12-21	16	2018-12-21	16.5	0.5	2	23	400
2	1	6.6	2.245	m	0	2018-12-21	16	2018-12-21	16.5	0.5	2	0	400
3	1	6.3	2.3	m	0	2018-12-21	16	2018-12-21	16.5	0.5	2	35	400
4	1	5.8	1.7134	m	0	2018-12-21	16	2018-12-21	16.5	0.5	2	0	400
1	2	5.1	1.3	0	0	2018-12-21	16	2018-12-21	16.5	0.5	2	46	400
2	2	6	1.7464	f	0	2018-12-21	16	2018-12-21	16.5	0.5	2	15	400
3	2	6.8	2.7	m	0	2018-12-21	16	2018-12-21	16.5	0.5	2	0	400
4	2	6.7	2.7679	f	0	2018-12-21	16	2018-12-21	16.5	0.5	2	72	400
1	3	6.2	2.3416	m	0	2018-12-21	16	2018-12-21	16.5	0.5	2	0	400
2	3	7	3.6398	f	0	2018-12-21	16	2018-12-21	16.5	0.5	2	0	400
3	3	5.9	2.1586	m	0	2018-12-21	16	2018-12-21	16.5	0.5	2	30	400
4	3	5.8	1.8714	f	0	2018-12-21	16	2018-12-21	16.5	0.5	2	8	400
